# Supplementary material for: Selaginella tamariscina Ethanol Extract Attenuates Influenza A Virus Infection by Inhibiting Hemagglutinin and Neuraminidase
Source: Nutrients. 2024 Jul 22;16(14):2377. doi: 10.3390/nu16142377 (PMC11280371; doi:10.3390/nu16142377)
Supplement: Supplementary file 1 [file nutrients-16-02377-s001.zip]

Archive with 1 entries (1 files):
- nutrients-3089496-supplementary.pdf
